# Supplementary material for: The Size Screening Could Greatly Degrade the Health Risk of Fish Consuming Associated to Metals Pollution—An Investigation of Angling Fish in Guangzhou, China
Source: Toxics. 2023 Jan 4;11(1):54. doi: 10.3390/toxics11010054 (PMC9861124; doi:10.3390/toxics11010054)
Supplement: Supplementary file 1 [file toxics-11-00054-s001.zip]

Archive with 1 entries (1 files):
- toxics-2073660-supplementary.pdf
